# Supplementary material for: Analysis of Key Chemical Components in Aqueous Extract Sediments of Panax Ginseng at Different Ages
Source: Foods. 2022 Apr 16;11(8):1161. doi: 10.3390/foods11081161 (PMC9025099; doi:10.3390/foods11081161)
Supplement: Supplementary file 1 [file foods-11-01161-s001.zip]

Archive with 1 entries (1 files):
- foods-1651777-supplementary.pdf
